# Supplementary material for: In-patient neurosurgical tumor treatments for malignant glioma patients in Germany
Source: J Neurooncol. 2024 Oct 10;170(3):527–42. doi: 10.1007/s11060-024-04784-2 (PMC11615011; doi:10.1007/s11060-024-04784-2)
Supplement: Supplementary file 2 — Supplementary file2 (XLSX 13 kb) Supplementary Table 2 Detailed case numbers and complication data for hospital cases involving malignant glioma patients treated with radiation therapy or medical tumor therapy [file 11060_2024_4784_MOESM2_ESM.xlsx]

## Sheet: OP-Bundesländer
Case numbers for surgical removal of malignant gliomas across individual federal states from 2019 to 2022
Filter	Diagnosis:	C71.0 - C71.9
	Age groups:	≥18 years
	Selected OPS Codes:	5-015.0, 5-015.1, 5-015.3, 5-015.4
		5-016.0, 5-016.2, 5-016.4, 5-016.6
		5-017.1
		5-035
		5-075
year	Germany	Baden-Württemberg	Bavaria	Berlin	Brandenburg	Bremen	Hamburg	Hesse	Mecklenburg-Western Pomerania	Lower Saxony	North Rhine-Westphalia	Rhineland-Palatinate	Saarland	Saxony	Saxony-Anhalt	Schleswig-Holstein	Thuringia
2022	6668	754	1046	393	128	58	322	425	175	603	1398	258	106	461	178	209	154
2021	6917	842	1087	399	139	57	339	423	164	558	1536	260	95	474	194	175	175
2020	6900	852	1077	415	124	70	338	415	182	556	1523	243	106	464	201	196	138
2019	6708	817	953	383	135	66	350	403	198	567	1498	266	110	444	206	181	131
total	27193	3265	4163	1590	526	251	1349	1666	719	2284	5955	1027	417	1843	779	761	598

## Sheet: Tabelle2
	Stichtag
	31.12.2019	31.12.2020	31.12.2021	31.12.2022	Durchschnitt
Germany	83166711	83155031	83237124	84358845	8.34794e+07
Federal states
Baden-Württemberg	11100394	11103043	11124642	11280257	11152084
Bavaria	13124737	13140183	13176989	13369393	1.32028e+07
Berlin	3669491	3664088	3677472	3755251	3.69158e+06
Brandenburg	2521893	2531071	2537868	2573135	2.54099e+06
Bremen	681202	680130	676463	684864	680665
Hamburg	1847253	1852478	1853935	1892122	1861447
Hesse	6288080	6293154	6295017	6391360	6.3169e+06
Mecklenburg-Western Pomerania	1608138	1610774	1611160	1628378	1.61461e+06
Lower Saxony	7993608	8003421	8027031	8140242	8.04108e+06
North Rhine-Westphalia	17947221	17925570	17924591	18139116	1.79841e+07
Rhineland-Palatinate	4093903	4098391	4106485	4159150	4.11448e+06
Saarland	986887	983991	982348	992666	986473
Saxony	4071971	4056941	4043002	4086152	4.06452e+06
Saxony-Anhalt	2194782	2180684	2169253	2186643	2.18284e+06
Schleswig-Holstein	2903773	2910875	2922005	2953270	2.92248e+06
Thuringia	2133378	2120237	2108863	2126846	2122331
Germany	83166711	83155031	83237124	84358845	8.34794e+07
