# Supplementary material for: In-patient neurosurgical tumor treatments for malignant glioma patients in Germany
Source: J Neurooncol. 2024 Oct 10;170(3):527–42. doi: 10.1007/s11060-024-04784-2 (PMC11615011; doi:10.1007/s11060-024-04784-2)
Supplement: Supplementary file 3 — Supplementary file3 (XLSX 24 kb) Supplementary Fig. 1 Hospital cases of neurosurgical tumor resection for malignant gliomas and associated mortality rates from 2019 to 2022. Figure displays the annual case numbers of neurosurgical tumor resections for malignant gliomas (A) and the corresponding mortality rates (B) from 01/2019 to 12/2022 [file 11060_2024_4784_MOESM3_ESM.xlsx]

## Sheet: Tabelle2
Inpatient cases involving malignant glioma radiation therapy patients
Filter	Diagnosis:	C71.0 - C71.9
	Age groups:	≥18 years
	Selected OPS Codes:	8-522	High-voltage radiotherapy
		8-523	Other high-voltage radiotherapy
		2022	%	2021	%	2020	%	2019	%	total	%
Case numbers		2481		2738		2838		3083		11140
Sex
	male	1446	0.58283	1479	0.540175	1586	0.558844	1703	0.552384	6214	0.55781
	female	1035	0.41717	1259	0.459825	1252	0.441156	1380	0.447616	4926	0.44219
	diverse	0	0	0	0	0	0	0	0	0	0
	unknown	0	0	0	0	0	0	0	0	0	0
Age groups
	18-29 years	73	0.0294236	78	0.0284879	73	0.0257223	118	0.0382744	342	0.0307002
	30-39 years	128	0.0515921	145	0.0529584	130	0.0458069	185	0.0600065	588	0.0527828
	40-49 years	210	0.0846433	237	0.0865595	287	0.101128	279	0.0904963	1013	0.0909336
	50-54 years	213	0.0858525	250	0.0913075	281	0.0990134	288	0.0934155	1032	0.0926391
	55-59 years	333	0.13422	380	0.138787	387	0.136364	375	0.121635	1475	0.132406
	60-64 years	363	0.146312	374	0.136596	380	0.133897	428	0.138826	1545	0.138689
	65-74 years	651	0.262394	725	0.264792	706	0.248767	796	0.25819	2878	0.258348
	75-79 years	252	0.101572	275	0.100438	304	0.107118	349	0.113201	1180	0.105925
	80+ years	258	0.10399	274	0.100073	290	0.102185	265	0.0859552	1087	0.0975763
Complications as specified by the OPS Codes T80 - T88
OPS code	Description	2022		2021		2020		2022		2019 - 2022
T80.1	Vascular complications after infusion, transfusion or injection for therapeutic purposes			5		8		11		24
T80.8	Other complications after infusion, transfusion or injection for therapeutic purposes	8		9		6		10		33
T81.0	Bleeding and hematoma as a complication of a procedure, not elsewhere classified	37		28		34		45		144
T81.3	Launching of a surgical wound, not elsewhere classified	6		12		20		8		46
T81.4	Infection after a procedure, not elsewhere classified	27		19		28		27		101
T81.8	Other complications of procedures, not elsewhere classified	19		24		14		20		77
T82.7	Infection and inflammatory reaction due to other devices, implants or transplants in the heart and vessels			5		10		14		29
T83.5	Infection and inflammatory reaction due to prosthesis, implant or transplant in the urinary tract	23		16		20		20		79
T85.0	Mechanical complication due to a ventricular, intracranial shunt			6		9		8		23
T85.72	Infection and inflammatory reaction due to internal prostheses, implants or transplants in the nervous system							5		5
T88.7	Unspecified adverse reaction of a medicinal product or drug	11		10		17		19		57
Inpatient cases involving malignant glioma receiving chemotherapy
Filter	Diagnosis:	C71.0 - C71.9
	Age groups:	≥18 years
	Selected OPS Codes:	8-542	non-complex chemotherapy
		8-543	middle-complex chemotherapy
		8-544	high-complex chemotherapy
		2022	%	2021	%	2020	%	2019	%	total	%
Case numbers		820		1028		986		1198		4032
Sex
	male	536	0.653659	599	0.582685	635	0.644016	753	0.628548	2523	0.625744
	female	284	0.346341	429	0.417315	351	0.355984	445	0.371452	1509	0.374256
	diverse	0	0	0	0	0	0	0	0	0	0
	unknown	0	0	0	0	0	0	0	0	0	0
Age groups
	18-29 years	113	0.137805	163	0.15856	152	0.154158	244	0.203673	672	0.166667
	30-39 years	127	0.154878	158	0.153696	152	0.154158	109	0.090985	546	0.135417
	40-49 years	147	0.179268	158	0.153696	144	0.146045	161	0.134391	610	0.15129
	50-54 years	79	0.0963415	92	0.0894942	119	0.12069	117	0.0976628	407	0.100942
	55-59 years	95	0.115854	127	0.123541	117	0.118661	166	0.138564	505	0.125248
	60-64 years	76	0.0926829	93	0.0904669	113	0.114604	123	0.102671	405	0.100446
	65-74 years	151	0.184146	163	0.15856	130	0.131846	208	0.173623	652	0.161706
	75-79 years	18	0.0219512	47	0.0457198	39	0.0395538	40	0.033389	144	0.0357143
	80+ years	14	0.0170732	27	0.0262646	20	0.020284	30	0.0250417	91	0.0225694
Complications as specified by the OPS Codes T80 - T88
OPS code	Description	2022		2021		2020		2022		2019 - 2022
T81.0	Bleeding and hematoma as a complication of a procedure, not elsewhere classified					12		6		18
T81.4	Infection after a procedure, not elsewhere classified					6		8		14
T82.7	Infection and inflammatory reaction due to other devices, implants or transplants in the heart and vessels							5		5
T83.5	Infection and inflammatory reaction due to prosthesis, implant or transplant in the urinary tract			6						6
T88.7	Unspecified adverse reaction of a medicinal product or drug							5		5

## Sheet: Tabelle1
	2022								2021								2020								2021
Anzahl Fälle	HD		ND		HND		Gesamt		HD		ND		HND		Gesamt		HD		ND		HND		Gesamt		HD		ND		HND		Gesamt
Fallzahl	2327		735		581		2481		2568		784		614		2738		2641		782		585		2838		2869		912		698		3083		11140
Geschlecht
männlich	0.576278	1341	0.601361	442	0.580034	337	1446	0.58283	0.537773	1381	0.552296	433	0.545603	335	1479	0.540175	0.556607	1470	0.569054	445	0.562393	329	1586	0.558844	0.552457	1585	0.541667	494	0.538682	376	1703	0.552384	6214	0.55781
weiblich	0.423722	986	0.398639	293	0.419966	244	1035	0.41717	0.462227	1187	0.447704	351	0.454397	279	1259	0.459825	0.443393	1171	0.430946	337	0.437607	256	1252	0.441156	0.447543	1284	0.458333	418	0.461318	322	1380	0.447616	4926	0.44219
divers	0	0	0	0	0	0	0	0	0	0	0	0	0	0	0	0	0	0	0	0	0	0	0	0	0	0	0	0	0	0	0	0	0	0
unbekannt	0	0	0	0	0	0	0	0	0	0	0	0	0	0	0	0	0	0	0	0	0	0	0	0	0	0	0	0	0	0	0	0	0	0
Altersklassen
< 28 Tage	0		0		0				0		0		0				0		0		0				0		0		0
28 Tage - 1. Jahr	0		0		0				0		0		0				0		0		0				0		0		0
1-2 Jahre	0		0		0				0		0		0				0		0		0				0		0		0
3-5 Jahre	0		0		0				0		0		0				0		0		0				0		0		0
6-9 Jahre	0		0		0				0		0		0				0		0		0				0		0		0
10-15 Jahre	0		0		0				0		0		0				0		0		0				0		0		0
16-17 Jahre	0		0		0				0		0		0				0		0		0				0		0		0
18-29 Jahre	0.0292222	68	0.0244898	18	0.0223752	13	73	0.0294236	0.027648	71	0.0191327	15	0.0130293	8	78	0.0284879	0.0242332	64	0.0204604	16	0.0119658	7	73	0.0257223	0.0376438	108	0.0339912	31	0.030086	21	118	0.0382744	342	0.0307002
30-39 Jahre	0.054147	126	0.0489796	36	0.0585198	34	128	0.0515921	0.0533489	137	0.0344388	27	0.0309446	19	145	0.0529584	0.0465733	123	0.044757	35	0.0478632	28	130	0.0458069	0.0602998	173	0.0537281	49	0.0530086	37	185	0.0600065	588	0.0527828
40-49 Jahre	0.0859476	200	0.0761905	56	0.0791738	46	210	0.0846433	0.0856698	220	0.0892857	70	0.0863192	53	237	0.0865595	0.101477	268	0.0869565	68	0.0837607	49	287	0.101128	0.0909725	261	0.0767544	70	0.0744986	52	279	0.0904963	1013	0.0909336
50-54 Jahre	0.0850881	198	0.0884354	65	0.0860585	50	213	0.0858525	0.0903427	232	0.0854592	67	0.0798046	49	250	0.0913075	0.100341	265	0.0818414	64	0.0820513	48	281	0.0990134	0.0948066	272	0.0942982	86	0.100287	70	288	0.0934155	1032	0.0926391
55-59 Jahre	0.134938	314	0.117007	86	0.115318	67	333	0.13422	0.141355	363	0.132653	104	0.141694	87	380	0.138787	0.138584	366	0.122762	96	0.128205	75	387	0.136364	0.121994	350	0.109649	100	0.10745	75	375	0.121635	1475	0.132406
60-64 Jahre	0.145681	339	0.163265	120	0.165232	96	363	0.146312	0.135125	347	0.137755	108	0.131922	81	374	0.136596	0.132147	349	0.149616	117	0.147009	86	380	0.133897	0.137679	395	0.133772	122	0.127507	89	428	0.138826	1545	0.138689
65-74 Jahre	0.260851	607	0.265306	195	0.259897	151	651	0.262394	0.265187	681	0.294643	231	0.30456	187	725	0.264792	0.249148	658	0.234015	183	0.230769	135	706	0.248767	0.257581	739	0.275219	251	0.277937	194	796	0.25819	2878	0.258348
75-79 Jahre	0.0996992	232	0.115646	85	0.111876	65	252	0.101572	0.100467	258	0.107143	84	0.109121	67	275	0.100438	0.106399	281	0.130435	102	0.135043	79	304	0.107118	0.113628	326	0.115132	105	0.117479	82	349	0.113201	1180	0.105925
80+ Jahre	0.104426	243	0.10068	74	0.101549	59	258	0.10399	0.100857	259	0.0994898	78	0.102606	63	274	0.100073	0.101098	267	0.129156	101	0.133333	78	290	0.102185	0.0853956	245	0.107456	98	0.111748	78	265	0.0859552	1087	0.0975763
